# Supplementary material for: Influence of boron supplementation on performance, immunity and antioxidant status of lambs fed diets with or without adequate level of calcium
Source: PLoS One. 2017 Nov 15;12(11):e0187203. doi: 10.1371/journal.pone.0187203 (PMC5687717; doi:10.1371/journal.pone.0187203)
Supplement: S1 Data — (XLSX) [file pone.0187203.s001.xlsx]

## Sheet: Sheet1
																	2 -ΔΔCt (normalized expression ratio) of SOD1 gene. (Each value is average of triplicates)
Tag No	Initial	Final	Weight gain(Kg)	ADG gm	SOD	TAA			Tag No	HI	CMI
	NC										12h	24h	36h	48h
20	16.4	27.8	11.4	63.3333	670.203	22.5458				NC
23	19.8	30.8	11	61.1111	744.456	22.0427			20	82.73	9.25	6.83	5.65	4.04			1
54	17.8	28	10.2	56.6667	861.947	23.6827			62	85.79	12.18	8.29	5.76	4.72			1
56	19.2	29.8	10.6	58.8889	622.861	27.3267			54	91.82	11.52	7.14	5.77	4.07			1
60	18.6	28.8	10.2	56.6667	778.881	28.5388			60	89.62	11.29	3.91	6.31	4.24			1
62	15.2	25.6	10.4	57.7778	749.134	28.4498			56	92.6	7.68	3.9	2.93	3.82			1
	17.8333	28.4667	10.6333	59.0741	737.914	25.4311				88.512	10.384	6.014	5.284	4.178	6.465		1
	LC
24	15.6	26.1	10.5	58.3333	740.649	18.3108				LC
26	16.4	25.9	9.5	52.7778	829.491	20.2796			26	84.44	13.45	11.64	6.63	3.7			0.743333
30	18.8	28.4	9.6	53.3333	632.216	23.3175			24	80.56	14.8	14.19	12.48	8.94			0.933333
57	22.4	30.9	8.5	47.2222	526.421	20.2946			59	82.89	16	12.71	10.12	5.92			0.756667
59	16.4	25.9	9.5	52.7778	748.213	20.8141			30	85.2	15.66	17.24	13.55	8.15			0.923333
64	17.2	26.2	9	50	549.086	17.3019			64	82.72	14.92	9.91	11.32	7.01			0.856667
	17.8	27.2333	9.43333	52.4074	671.013	20.0531				83.162	14.966	13.138	10.82	6.744	11.417		0.842667
	NCB-40
22	15.6	27	11.4	63.3333	815.446	23.5321				NCB-40
29	18.4	29.2	10.8	60	699.177	24.5471			43	90.27	12.66	8.11	5.28	6.05			1.06667
35	18.4	29	10.6	58.8889	822.452	25.5574			35	88.26	18.78	12.81	4.53	4.16			1.23
41	19	29.6	10.6	58.8889	846.117	26.6867			46	88.99	14.08	5.47	7.12	5.09			1.42333
43	16.8	28	11.2	62.2222	701.832	29.7623			29	91.19	8.73	4.12	6.08	5.42			1.14333
46	17.2	29	11.8	65.5556	778.01	32.6496			41	85.66	12.5	12.62	9.17	6.64			1.35
	17.5667	28.6333	11.0667	61.4815	777.172	27.1225				88.874	13.35	8.626	6.436	5.472	8.471		1.24267
	LCB-40
25	18.4	29	10.6	58.8889	738.429	28.8287				LCB-40
27	17.6	28.4	10.8	60	725.006	21.8644			33	88.01	23.13	15.16	15.43	11.92			0.933333
28	16.6	29	12.4	68.8889	753.704	17.7875			25	85.87	24.88	21.99	13.92	9.5			0.993333
33	20	29.8	9.8	54.4444	627.533	21.631			67	87.69	11.6	9.22	6.74	2.92			1.08667
67	17.6	28.4	10.8	60	772.285	21.4579			28	82.93	14.18	14.67	9.11	9.31			0.89
68	17.4	27.8	10.4	57.7778	690.35	22.6813			68	86.27	4.45	12.27	8.86	8.36			1.13
	17.9333	28.7333	10.8	60	717.884	22.3751				86.154	15.648	14.662	10.812	8.402	12.381		1.00667
											13.587	10.61	8.338	6.199
